# Supplementary material for: Intermediate Hyperglycemia Increases the Risk of All-Cause Mortality in Premature Coronary Artery Disease Patients Undergoing Percutaneous Coronary Intervention
Source: Rev Cardiovasc Med. 2023 Dec 13;24(12):352. doi: 10.31083/j.rcm2412352 (PMC11272885; doi:10.31083/j.rcm2412352)
Supplement: Supplementary file 1 [file 2153-8174-24-12-352-s1.zip]

Archive with 1 entries (1 files):
- 2153-8174-24-12-352-s1.docx
